# Supplementary material for: Molecular Regulatory Mechanism and Toxicology of Neurodegenerative Processes in MPTP/Probenecid-Induced Progressive Parkinson’s Disease Mice Model Revealed by Transcriptome
Source: Mol Neurobiol. 2020 Sep 30;58(2):603–16. doi: 10.1007/s12035-020-02128-5 (PMC7843579; doi:10.1007/s12035-020-02128-5)
Supplement: Supplementary file 2 — (XLSX 29 kb) [file 12035_2020_2128_MOESM1_ESM.xlsx]

## Sheet: Table S1
Table S1 Significant differential expression genes by comparing 3rd administration of MPTP/p to 3rd administrations of saline
Gene ID	Gene symbol	TR3control FPKM	TR3model FPKM	log2(TR3model/TR3control)	Qvalue(TR3control-vs-TR3model)	Pvalue(TR3control-vs-TR3model)
11552	Adra2b	0.146	0.373	1.34719	5.41e-07	1.18e-07
11568	Aebp1	11.713	4.746	-1.34848	7.91e-212	2.5e-214
11571	Crisp1	0.01	0.526	5.77445	1.98e-13	2.22e-14
11694	Alx3	0.41	0.043	-3.25115	3.49e-11	4.77e-12
11695	Alx4	0.226	0.096	-1.33814	2.37e-06	5.66e-07
11752	Anxa8	0.403	0.053	-2.92748	1.31e-09	2.07e-10
11889	Asgr1	2.723	0.903	-1.49518	1.95e-16	1.76e-17
11998	Avp	3.566	1.243	-1.50806	1.41e-10	2.02e-11
12159	Bmp4	2.51	1.02	-1.29097	1.61e-18	1.28e-19
12161	Bmp6	4.4	2.123	-1.09908	7.89e-43	2.42e-44
12162	Bmp7	6.69	3.286	-1.07207	1.47e-75	2.23e-77
12263	C2	2.07	1.04	-1.03385	2.74e-16	2.51e-17
12518	Cd79a	0.43	0.15	-1.53844	0.000536641	0.000204556
12550	Cdh1	1.643	0.136	-3.67187	6.93e-110	6.51e-112
12560	Cdh3	0.063	0	-5.2754	1.54e-05	4.26e-06
12640	Cga	4.816	0	-8.61881	1.58e-39	5.34e-41
12642	Ch25h	1.103	0.426	-1.4389	4.24e-08	7.92e-09
12834	Col6a2	4.553	2.203	-1.06616	1.86e-52	4.44e-54
12862	Cox6a2	6.32	12.346	1.0272	5.35e-21	3.75e-22
12904	Crabp2	6.303	1.736	-1.90722	5.86e-39	2.01e-40
12971	Crym	6.45	1.74	-1.83883	3.08e-49	7.9e-51
13107	Cyp2f2	1.483	0.173	-3.01487	4.54e-32	2.02e-33
13142	Dao	0.966	2.68	1.4145	1.97e-25	1.12e-26
13411	Dnah11	0.83	0.336	-1.43158	5.43e-23	3.43e-24
13479	Dpep1	0.116	0.013	-3.1234	0.000472064	0.00017677
13482	Dpp4	0.573	0.283	-1.03225	9.06e-09	1.56e-09
13655	Egr3	0.983	0.416	-1.24358	1.27e-14	1.3e-15
13710	Elf3	0.166	0.03	-2.59733	0.000168186	5.68e-05
13732	Emp3	5.296	2.306	-1.23658	8.33e-15	8.44e-16
13796	Emx1	0.386	0.026	-3.95347	2.05e-07	4.23e-08
13798	En1	4.343	9.776	1.08324	7.97e-77	1.2e-78
13799	En2	1.353	3.2	1.17669	1.18e-40	3.82e-42
14012	Mpzl2	1.79	0.406	-2.25278	2.98e-53	6.9e-55
14049	Eya2	3.293	1.563	-1.14221	1.07e-26	5.7e-28
14114	Fbln1	10.603	5.686	-1.0091	3.78e-80	5.37e-82
14181	Fgfbp1	1.546	0.266	-2.53844	8.41e-19	6.61e-20
14234	Foxc2	1.91	0.486	-2.03913	1.78e-42	5.55e-44
14237	Foxd4	0	0.083	4.85388	0.000303627	0.00010887
14264	Fmod	12.943	2.913	-2.19383	0	0
14268	Fn1	13.74	6.976	-1.02833	0	0
14308	Fshb	0.163	0	-5.2014	2.64e-05	7.61e-06
14403	Gabrd	4.42	8.953	1.0605	1.53e-47	4.17e-49
14411	Slc6a12	3.346	0.736	-2.21272	2.86e-71	4.6e-73
14412	Slc6a13	9.26	2.963	-1.82663	1.17e-133	7.98e-136
14472	Gbx2	0.916	2.726	1.58011	1.9e-30	8.89e-32
14580	Gfap	77.276	169.73	1.16641	0	0
14599	Gh	0.576	1.233	1.23095	6.69e-05	2.08e-05
14863	Gstm2	3.973	1.703	-1.27071	1e-17	8.47e-19
14961	H2-Ab1	4.44	2.286	-1.00329	1.01e-14	1.03e-15
15006	H2-Q1	1.653	0.136	-3.58249	3.35e-46	9.48e-48
15160	Serpind1	4.196	2.123	-1.00488	1.15e-24	6.82e-26
15228	Foxg1	0.686	0.1	-2.79956	1.18e-23	7.24e-25
15229	Foxd1	1.556	0.78	-1.04157	6.24e-12	7.91e-13
15379	Onecut1	0.173	0.033	-2.47704	0.000455079	0.000169736
15567	Slc6a4	0.003	0.13	4.74697	6.74e-07	1.49e-07
16012	Igfbp6	6.813	1.38	-2.34357	1.33e-81	1.84e-83
16425	Itih2	4.73	1.706	-1.51304	1.35e-78	1.95e-80
16512	Kcnh3	1.403	0.53	-1.37522	2.76e-22	1.81e-23
16529	Kcnk5	0.713	0.29	-1.34775	1.48e-11	1.95e-12
16591	Kl	0.55	0.213	-1.41198	3.43e-13	3.91e-14
16669	Krt19	0.573	0.086	-2.73108	5.27e-08	9.96e-09
16681	Krt2	0.503	0.08	-2.63797	1.2e-13	1.32e-14
16691	Krt8	0.33	0.096	-1.79478	8.65e-05	2.75e-05
16803	Lbp	3.346	1.313	-1.39174	6.44e-39	2.23e-40
16819	Lcn2	5.26	0.916	-2.66475	9.1e-49	2.37e-50
16854	Lgals3	0.653	0.29	-1.19859	0.000411751	0.000151949
16866	Lhb	0.526	0.123	-2.05584	1.27e-08	2.22e-09
17002	Ltf	0.026	0.126	2.36845	0.000290231	0.000103694
17075	Epcam	0.48	0.063	-2.84964	3.27e-11	4.47e-12
17229	Tpsb2	0.406	0.08	-2.41291	3.13e-05	9.14e-06
17301	Foxd2	1.33	0.583	-1.24485	4.91e-14	5.26e-15
17313	Mgp	64.593	27.41	-1.27376	1.53e-141	9.34e-144
17349	Mlf1	1.44	0.67	-1.14251	4.58e-06	1.14e-06
17444	Grap2	0.096	0.033	-1.53844	0.000864894	0.000345906
17528	Mpz	0.103	0.816	3.03359	1.33e-19	1e-20
17534	Mrc2	3.6	1.703	-1.10135	6.04e-68	1.04e-69
17837	Mug2	0.016	0.096	2.50596	1.48e-05	4.07e-06
17863	Myb	0.556	0.276	-1.01318	2.09e-06	4.95e-07
17906	Myl2	0.473	1.156	1.30956	0.000880921	0.000352925
17926	Myoc	10.75	21.31	1.03372	2.03e-124	1.54e-126
18054	Ngp	0.193	0.58	1.6632	9.17e-05	2.94e-05
18071	Nhlh1	0.103	0.636	2.72209	2.76e-18	2.26e-19
18096	Nkx6-1	0.893	0.403	-1.20723	5.26e-07	1.14e-07
18133	Nov	9.58	3.196	-1.62207	1.44e-128	1.05e-130
18198	Musk	0.266	0.086	-1.69764	8.4e-12	1.08e-12
18205	Ntf3	1.193	2.8	1.22056	2.09e-14	2.17e-15
18211	Ntrk1	0.406	2.2	2.51815	8.71e-59	1.78e-60
18232	Nxph2	0.236	0.07	-1.80762	3.58e-05	1.06e-05
18295	Ogn	5.873	1.166	-2.37576	7.76e-144	4.37e-146
18383	Tnfrsf11b	1.27	0.636	-1.02059	9.99e-11	1.42e-11
18399	Slc22a6	3.523	0.666	-2.45995	1.79e-144	9.91e-147
18400	Slc22a18	0.853	0.383	-1.19163	2.17e-05	6.17e-06
18507	Pax5	0.17	1.443	3.05441	2.65e-157	1.26e-159
18510	Pax8	0.083	0.88	3.31331	5.22e-29	2.57e-30
18599	Padi1	0.06	0.2	1.89452	3e-06	7.27e-07
18740	Pitx1	0.373	0.033	-3.51419	7.39e-12	9.42e-13
18753	Prkcd	29.203	66.103	1.21343	0	0
18843	Bpifa1	1.16	0.013	-6.32851	1.04e-19	7.76e-21
18997	Pou4f2	0.01	0.216	4.13399	8.04e-12	1.03e-12
19011	Endou	0.793	2.036	1.36611	1.35e-19	1.02e-20
19214	Ptgdr	0.43	0.206	-1.0571	5.56e-05	1.7e-05
19215	Ptgds	2458.93	734.683	-1.81385	0	0
19220	Ptgfr	0.283	0.07	-2.04863	9.02e-11	1.27e-11
19225	Ptgs2	0.76	0.386	-1.07166	1.18e-11	1.54e-12
19378	Aldh1a2	8.433	2.6	-1.73295	1.95e-121	1.52e-123
19434	Rax	1.406	0.54	-1.33562	5.41e-10	8.2e-11
19879	Slc22a8	10.966	5.32	-1.03681	2.65e-109	2.51e-111
20339	Sele	0.123	0.003	-5.31103	3.04e-10	4.48e-11
20344	Selp	0.166	0.026	-2.89207	4.06e-08	7.56e-09
20471	Six1	0.426	0.103	-2.03689	3.51e-10	5.22e-11
20472	Six2	0.403	0.086	-2.25115	6.55e-08	1.26e-08
20476	Six6	0.35	0.146	-1.18088	1.63e-05	4.55e-06
20518	Slc22a2	0.383	0.116	-1.76083	2.3e-06	5.49e-07
20521	Slc22a12	0.276	0.09	-1.66968	0.000114503	3.74e-05
20698	Sphk1	3.213	1.153	-1.34183	1.34e-29	6.41e-31
20944	Svs5	0.413	0	-5.1234	4.53e-05	1.36e-05
21384	Tbx15	0.413	0.176	-1.39034	1.1e-07	2.18e-08
21418	Tfap2a	0.1	0.01	-3.65391	5.93e-06	1.51e-06
21419	Tfap2b	0.79	0.136	-2.71656	1.49e-52	3.53e-54
21822	Tgtp1	1.92	0.583	-1.82542	5.36e-39	1.84e-40
21824	Thbd	6.6	2.693	-1.35118	3.14e-110	2.91e-112
21857	Timp1	0.826	0.25	-1.7745	1.4e-05	3.86e-06
22226	Ucn	7.716	1.146	-2.84829	8.87e-56	1.95e-57
22354	Vipr1	0.42	0.196	-1.04462	1.21e-06	2.77e-07
22420	Wnt6	2.08	0.623	-1.7745	2.24e-28	1.13e-29
22445	Xlr3a	1.26	0.426	-1.60428	1.88e-11	2.5e-12
22784	Slc30a3	7.776	4.036	-1.00427	9e-44	2.68e-45
23920	Insrr	0.27	0.073	-1.96842	1.43e-10	2.06e-11
23937	Mab21l2	1.933	0.67	-1.62395	1.04e-32	4.53e-34
23967	Osr1	2.233	0.413	-2.47597	1.12e-45	3.22e-47
26423	Nr5a1	0.04	0.31	3.02381	1.65e-11	2.18e-12
26968	Islr	11.643	3.55	-1.76121	6.46e-162	2.94e-164
26971	Pla2g2f	0.013	0.713	6.03521	7.54e-31	3.48e-32
27047	Omd	1.163	0.466	-1.50721	3.62e-12	4.49e-13
27411	Slc14a2	0.706	0.21	-1.71531	2.15e-07	4.45e-08
56047	Msln	0.533	0.246	-1.14612	0.000132502	4.38e-05
56089	Ramp3	11.836	24.866	1.11282	1.04e-89	1.32e-91
56312	Nupr1	9.363	4.196	-1.18922	8.32e-20	6.15e-21
56318	Acpp	0.19	0.083	-1.2754	0.000179893	6.12e-05
56486	Gabarap	0.71	0	-6.84465	4.55e-14	4.86e-15
57349	Ppbp	0.876	0.243	-1.87101	2.77e-07	5.81e-08
58203	Zbp1	0.636	0.293	-1.35202	0.000215918	7.47e-05
64074	Smoc2	1.123	0.52	-1.14785	1.3e-11	1.7e-12
66696	Snx31	0.096	0.39	2.11262	1.75e-08	3.12e-09
66758	Zfp474	0.606	0.276	-1.16498	4.67e-05	1.41e-05
67085	1700024G13Rik	1.47	0.226	-2.67594	9.77e-06	2.59e-06
67473	Slc47a1	5.16	1.17	-2.10352	2.81e-134	1.89e-136
67483	1700028P14Rik	0.93	0.393	-1.24893	0.000818591	0.00032561
67580	Lrrc18	0.566	0.256	-1.26835	2.41e-06	5.75e-07
67701	Wfdc2	0.933	0.176	-2.41291	1.31e-06	3.01e-07
67752	Ppp1r32	1.46	0.743	-1.05188	4.75e-08	8.92e-09
68270	Dnaaf1	0.283	0.07	-2.00389	6.73e-07	1.49e-07
68311	Lypd2	0.853	0.143	-2.63155	1.62e-05	4.49e-06
68509	Ptx4	0.626	0.263	-1.35947	0.000390948	0.000143423
68625	Cfap57	0.716	0.34	-1.13035	4.77e-10	7.2e-11
68709	Cilp2	0.376	0.116	-1.8039	1.93e-11	2.57e-12
69325	1700012B09Rik	2.723	1.273	-1.09098	5.41e-06	1.37e-06
69398	Cdhr4	1.276	0.386	-1.85358	3.37e-25	1.92e-26
70113	Odf3b	2.783	1.133	-1.06101	5.17e-13	5.97e-14
70337	Iyd	0.373	0.85	1.20407	2.33e-05	6.66e-06
70370	Fbln7	1.126	0.526	-1.12797	2.81e-11	3.81e-12
71227	Daw1	0.693	0.323	-1.15341	7.32e-05	2.3e-05
71236	Rsph14	0.443	0.086	-2.03148	6e-05	1.85e-05
71860	Cfap52	1.166	0.49	-1.2754	9.59e-11	1.36e-11
71887	Ppm1j	0.41	0.863	1.03335	2.86e-05	8.31e-06
72236	Tsnaxip1	0.426	0.153	-1.53062	9.32e-06	2.46e-06
72273	Smim24	1.11	0.37	-1.57496	0.00058983	0.000227393
72699	Lime1	2.876	6.563	1.24602	1.23e-48	3.21e-50
73191	Fezf1	0.33	0.68	1.05725	1.84e-06	4.33e-07
73472	Spata18	0.84	0.276	-1.65391	4.35e-10	6.54e-11
74052	Ttc21a	1.32	0.556	-1.26995	9.24e-22	6.17e-23
74071	Lmntd1	0.49	0.116	-2.0041	8.68e-10	1.34e-10
74127	Krt80	0.383	0.046	-3.04094	8.31e-15	8.4e-16
74685	Lrrc74b	1.153	0.496	-1.40684	6.74e-12	8.56e-13
74918	Iqca	0.84	0.226	-1.9249	3.43e-20	2.5e-21
74934	Armc4	0.403	0.2	-1.14849	6.34e-05	1.97e-05
75396	Spp2	0.433	0.086	-2.38643	0.000195197	6.68e-05
75434	1700001C02Rik	1.716	0.65	-1.43534	3.93e-06	9.68e-07
75465	Dynlrb2	4.163	1.826	-1.17954	4.09e-07	8.76e-08
75563	Dnali1	2.33	1.023	-1.21651	4.84e-18	4e-19
75600	Calml4	2.56	1.283	-1.062	1.91e-06	4.5e-07
75973	Ccdc162	0.783	0.333	-1.24076	1.55e-15	1.49e-16
76416	Znrd1as	1.473	0.393	-1.52143	1.1e-07	2.18e-08
76670	Cfap70	0.706	0.35	-1.03233	4.63e-08	8.66e-09
76747	Dapl1	1.103	0.163	-2.79478	1.96e-07	4.01e-08
76905	Lrg1	2.01	0.613	-1.83483	6.94e-20	5.1e-21
76933	Ifi27l2a	5.726	1.963	-1.60674	6.8e-14	7.35e-15
78376	Sapcd1	0.08	0.373	2.36008	0.000393853	0.000144605
78801	Ak7	2.42	1.16	-1.05715	1.94e-22	1.26e-23
78896	1500015O10Rik	2.526	1.156	-1.15417	6.19e-08	1.19e-08
93721	Cpn1	0.443	0.166	-1.4389	0.000135734	4.5e-05
93735	Wnt16	0.45	0.126	-1.61244	1.58e-05	4.38e-06
96875	Prg4	5.116	1.12	-2.55056	2.19e-181	8e-184
101202	Hepacam2	0.16	0.356	1.21002	0.000726807	0.000285646
101883	Igflr1	0.773	0.336	-1.22653	0.00024129	8.46e-05
102680	Slc6a20a	14.153	4.97	-1.54725	2.53e-142	1.47e-144
104158	Ces1d	1.57	0.156	-3.25464	5.96e-37	2.24e-38
105785	Kdelr3	0.576	0.196	-1.56353	3.42e-05	1.01e-05
109323	C1qtnf7	0.506	0.143	-1.45937	1.26e-05	3.43e-06
110083	Dnah12	0.273	0.123	-1.22323	9.93e-14	1.09e-14
110835	Chrna5	0.97	2.523	1.31752	1.28e-38	4.48e-40
110902	Chrna2	0.09	1.773	4.41576	3.95e-111	3.59e-113
114332	Lyve1	0.36	0.163	-1.13405	0.000496712	0.000187161
114644	Slc13a3	14.356	6.443	-1.20259	1.51e-170	6.27e-173
116837	Rims1	1.58	3.523	1.03965	8.13e-50	2.05e-51
118449	Synpo2	4.576	9.16	1.00586	2.85e-119	2.31e-121
140491	Ppp1r3a	0.04	0.113	1.63149	1.62e-05	4.48e-06
170484	Nphs2	0.323	0.053	-2.39088	3.58e-09	5.89e-10
170720	Card14	0.266	0.11	-1.49592	2.57e-06	6.17e-07
170935	Grid2ip	1.16	3.05	1.38061	3.45e-71	5.58e-73
171211	Edaradd	0.08	0.14	1.10386	0.000221912	7.72e-05
192190	Pkhd1l1	0.033	0.006	-2.2754	0.000133232	4.4e-05
192194	Btnl10	0	0.056	4.85388	0.000303627	0.00010887
193742	Abhd16a	3.886	8.356	1.03457	3.66e-48	9.73e-50
195359	Trim40	0.23	0.636	1.52765	8.11e-06	2.12e-06
208164	Fam180a	1.98	0.493	-2.08195	9.79e-25	5.74e-26
208613	Tmem212	5.206	1.58	-1.70683	3.34e-20	2.43e-21
208890	Slc26a7	1.093	0.5	-1.09237	4.57e-18	3.78e-19
211577	Mrgprf	0.893	0.326	-1.48519	7.85e-10	1.21e-10
214642	Cped1	1.273	0.623	-1.05535	1.36e-21	9.2e-23
216350	Tspan8	0.84	0.08	-3.65391	8.59e-16	8.07e-17
216616	Efemp1	9.336	4.55	-1.13547	1.26e-60	2.47e-62
216984	Evi2b	0.026	0.14	2.52368	8.81e-06	2.31e-06
219170	Fam216b	0.913	0.28	-1.76083	1.79e-13	2e-14
223272	Itgbl1	1.153	0.446	-1.38092	5.93e-13	6.86e-14
223332	Ranbp3l	1.933	0.52	-1.92813	1.37e-62	2.57e-64
225518	Prdm6	0.69	0.096	-2.86542	5.78e-23	3.66e-24
226896	Tfap2d	0.67	0.013	-5.63997	4.62e-48	1.24e-49
226999	Slc9a2	2.436	1.11	-1.1736	1.66e-30	7.71e-32
230099	Car9	0.76	0.22	-1.82341	1.95e-10	2.83e-11
231293	Cwh43	0.226	0.446	1.0109	0.000472353	0.000176925
237930	Ttll6	0.71	0.333	-1.08674	2.51e-09	4.06e-10
238257	Tmem30b	0.17	0.043	-1.95347	6e-05	1.85e-05
238393	Serpina3f	0.096	0.013	-3.04094	0.000803616	0.000319097
239283	Oxgr1	0.266	0.12	-1.12856	0.00043127	0.000159663
239659	C1ql4	2.733	1.033	-1.39935	1.91e-41	6.12e-43
241116	Ccdc108	2.216	1.073	-1.02627	1.43e-43	4.32e-45
241327	Olfml2a	0.92	0.383	-1.29743	6.35e-10	9.69e-11
241794	Kcng1	1.903	0.79	-1.30385	2.94e-33	1.24e-34
242253	Wdr63	0.61	0.24	-1.35644	6.7e-08	1.29e-08
242608	Podn	0.923	0.42	-1.31406	1.78e-12	2.16e-13
242939	Cpz	0.086	0.006	-3.76083	0.000903067	0.000362778
243270	Hcar1	0.903	0.3	-1.65708	8.75e-19	6.89e-20
243369	Sspo	0.843	0.343	-1.44152	1.36e-64	2.45e-66
243755	Slc13a4	7.876	1.366	-2.57854	5.75e-290	9.65e-293
244653	Hydin	0.48	0.19	-1.38054	1.3e-34	5.29e-36
245827	Fat2	0.043	0.01	-2.51147	4.67e-08	8.77e-09
259172	Mfrp	0.13	0.303	1.31546	2.83e-06	6.84e-07
268729	Gm626	0.46	0.226	-1.08023	1.19e-09	1.87e-10
268756	Gulo	0.043	1.003	4.60549	4.12e-38	1.49e-39
269295	Rtn4rl2	0.873	0.403	-1.0176	2.97e-05	8.66e-06
269637	Cnpy1	0.97	3.656	1.76725	3.43e-82	4.68e-84
269701	Wdr66	1.306	0.59	-1.08518	3.1e-19	2.39e-20
269959	Adamtsl3	0.746	0.316	-1.24925	5.96e-22	3.95e-23
270091	Lrrc36	0.826	0.336	-1.29296	1.11e-07	2.2e-08
270150	Ccdc153	6.233	2.133	-1.64362	1.08e-30	5.01e-32
278507	Wfikkn2	0.986	0.443	-1.20766	1.43e-13	1.59e-14
319192	Hist2h2aa2	1.913	0.36	-2.50861	4.07e-11	5.59e-12
328779	Hs3st6	0.49	0.15	-1.81597	0.000137496	4.57e-05
329375	Cfap77	0.813	0.36	-1.19051	0.000357961	0.000130226
329941	Col8a2	1.546	0.636	-1.3268	4.18e-29	2.04e-30
330721	Nek5	0.483	0.216	-1.10372	7.5e-05	2.36e-05
381284	Crocc2	0.693	0.256	-1.52584	1.04e-24	6.12e-26
381409	Cdh26	0.343	0.11	-1.82137	1.68e-07	3.42e-08
381522	Ccdc180	0.59	0.17	-1.85704	7.57e-21	5.35e-22
381544	Gm1661	0.586	0.223	-1.42741	1.01e-05	2.69e-06
381741	Lrrc43	0.85	0.403	-1.0041	3.38e-05	9.94e-06
381917	Dnah3	0.253	0.096	-1.40093	1.31e-15	1.25e-16
382077	Ccdc33	0.823	0.403	-1.11906	0.000134131	4.44e-05
383787	Ankrd63	0.32	0.123	-1.33739	4.43e-07	9.55e-08
384198	Fam47e	0.52	0.233	-1.24036	0.00039502	0.000145112
434756	Akap14	0.226	0.056	-2.0041	0.000547334	0.000208956
435811	Ldlrad2	0.213	0.04	-2.79478	1.96e-07	4.01e-08
545260	Arsi	0.24	0.043	-2.53844	1.78e-07	3.63e-08
545622	Ptpn3	5.356	11.383	1.08438	9.63e-215	2.95e-217
545758	Gm5868	0.64	1.333	1.13237	1.24e-06	2.84e-07
546886	Cfap73	0.963	0.313	-1.61244	1.58e-05	4.38e-06
623534	Nme9	0.806	0.243	-1.75098	3.69e-07	7.86e-08
626359	Wdr93	0.506	0.206	-1.24721	6.6e-05	2.05e-05
626596	Rgs22	0.533	0.253	-1.07746	7.49e-08	1.45e-08
632687	43900	0.49	0.273	-1.00184	0.000264628	9.37e-05
633979	Ak9	0.133	0.06	-1.29925	0.00023379	8.17e-05
666048	Trabd2b	0.46	0.18	-1.56386	1.98e-17	1.7e-18
668382	Pabpc1l2b-ps	1.673	0	-8.0146	5.67e-28	2.92e-29
100039796	Tgtp2	1.963	0.71	-1.57724	1.01e-32	4.37e-34
100040591	Kcnj13	0.88	0.13	-2.83961	1.41e-32	6.14e-34
100043057	Tmem207	0.136	0.51	1.82789	4.3e-06	1.06e-06
100043332	Ankrd66	0.766	0.323	-1.30495	4.46e-05	1.34e-05
100044509	Tgfbr3l	0.526	0.166	-1.62389	0.000753071	0.000296945
100384868	Gm37013	0.636	0.3	-1.06129	2.56e-09	4.15e-10
102634296	LOC102634296	0.326	0.14	-1.21473	0.000463493	0.000173286
102639847	LOC102639847	0.036	0.21	2.50596	0.000452061	0.000168477
105246872	Gm42078	1.17	0.54	-1.10721	0.000599012	0.000231347
108167925	LOC108167925	0.093	0.013	-3.76083	0.000903067	0.000362778
108168108	LOC108168108	0.076	0	-5.59733	1.09e-06	2.49e-07
