# Supplementary material for: Molecular Regulatory Mechanism and Toxicology of Neurodegenerative Processes in MPTP/Probenecid-Induced Progressive Parkinson’s Disease Mice Model Revealed by Transcriptome
Source: Mol Neurobiol. 2020 Sep 30;58(2):603–16. doi: 10.1007/s12035-020-02128-5 (PMC7843579; doi:10.1007/s12035-020-02128-5)
Supplement: Supplementary file 3 — (XLSX 46 kb) [file 12035_2020_2128_MOESM2_ESM.xlsx]

## Sheet: Table S2
Table S2 Significant differential expression genes by comparing 6th administration of MPTP/p to 6th administrations of saline
Gene ID	Gene symbol	TR6control FPKM	TR6model FPKM	log2(TR6model/TR6control)	Qvalue(TR6control-vs-TR6model)	Pvalue(TR6control-vs-TR6model)
11304	Abca4	0.453	0.226	-1.07019	1.08e-10	3.55e-11
11433	Acp5	0.493	1.103	1.11979	3.35e-06	1.72e-06
11440	Chrna6	10.226	3.496	-1.5822	2.91e-170	3.87e-172
11468	Actg2	0.153	0.01	-3.88107	0.000270466	0.000181374
11475	Acta2	9.703	3.583	-1.40854	1.77e-98	5.49e-100
11536	Gpr182	3.36	1.13	-1.59062	2.2e-32	2.44e-33
11568	Aebp1	11.816	4.313	-1.47304	2.17e-244	1.67e-246
11604	Agrp	4.35	1.46	-1.25864	3.18e-11	9.99e-12
11607	Agtr1a	0.48	0.213	-1.19658	5.25e-05	3.13e-05
11656	Alas2	8.353	3.103	-1.43183	4.5e-79	1.9e-80
11695	Alx4	0.386	0.083	-2.27738	1.07e-19	1.98e-20
11752	Anxa8	0.29	0.106	-1.48876	0.00054725	0.000385689
11878	Arx	1.59	3.57	1.21042	1.75e-38	1.64e-39
11889	Asgr1	2.626	0.526	-2.24388	5.84e-27	8.02e-28
11923	Neurod4	0.24	0.103	-1.26107	0.00017373	0.000112209
11973	Atp6v1e1	0	2.78	8.98147	9.61e-48	7.07e-49
12111	Bgn	13.286	5.61	-1.26772	1.66e-128	3.42e-130
12159	Bmp4	2.586	1.193	-1.12012	3.48e-16	7.64e-17
12161	Bmp6	5.93	2.296	-1.39576	4.82e-83	1.88e-84
12162	Bmp7	7.066	2.963	-1.27403	1.37e-105	3.95e-107
12258	Serping1	10.313	3.396	-1.61062	2.8e-112	7.49e-114
12263	C2	1.943	0.746	-1.38037	3.62e-24	5.54e-25
12306	Anxa2	15.493	7.06	-1.12891	4.21e-69	2e-70
12350	Car3	1.016	0.31	-1.71961	8.98e-11	2.92e-11
12374	Casr	0.39	0.17	-1.20343	1.43e-11	4.38e-12
12405	Cbln2	33.066	13.94	-1.24997	0	0
12409	Cbr2	1.726	0.686	-1.36211	1.47e-08	5.83e-09
12518	Cd79a	0.623	0.18	-1.76936	2.13e-06	1.06e-06
12550	Cdh1	1.573	0.193	-3.04403	6.28e-89	2.25e-90
12560	Cdh3	0.15	0.006	-4.49775	2.76e-11	8.64e-12
12628	Cfh	9.343	4.403	-1.10401	5.09e-132	1.03e-133
12642	Ch25h	0.54	0.17	-1.7021	1.23e-05	6.73e-06
12772	Ccr2	0.23	0.103	-1.17561	0.000330384	0.000225042
12797	Cnn1	0.953	0.246	-1.87366	2.26e-10	7.62e-11
12810	Coch	6.3	12.806	1.02895	1.91e-90	6.67e-92
12825	Col3a1	2.026	0.566	-1.86727	1.08e-81	4.35e-83
12842	Col1a1	3.976	1.726	-1.22392	1.58e-91	5.34e-93
12843	Col1a2	8.756	3.056	-1.53682	2.03e-248	1.54e-250
12845	Comp	0.413	0.096	-2.13465	9.96e-10	3.55e-10
12854	Cort	0.15	0.923	2.61078	2.59e-07	1.17e-07
12904	Crabp2	7.56	1.393	-2.45961	2.92e-64	1.54e-65
12931	Crlf1	2.193	0.77	-1.56466	2.43e-20	4.38e-21
12951	Crx	0.17	0.03	-2.63969	1.07e-06	5.13e-07
12971	Crym	6.063	17.886	1.57218	3.05e-120	7.39e-122
13078	Cyp1b1	1.023	0.41	-1.30943	1.71e-22	2.79e-23
13107	Cyp2f2	0.91	0.27	-1.735	1.44e-11	4.43e-12
13162	Slc6a3	60.706	15.55	-2.01359	0	0
13179	Dcn	12.553	5.666	-1.15907	1.03e-80	4.21e-82
13195	Ddc	51.413	24.083	-1.10686	0	0
13199	Ddn	42.516	15.763	-1.46521	0	0
13345	Twist2	0.676	0.276	-1.29611	7.61e-05	4.64e-05
13346	Des	1.256	0.62	-1.03647	3.63e-12	1.07e-12
13411	Dnah11	0.713	0.376	-1.16433	1.16e-16	2.47e-17
13491	Drd4	0.153	0.396	1.24821	0.000734609	0.000530121
13730	Emp1	1.676	0.75	-1.18524	2.33e-17	4.78e-18
13732	Emp3	5.326	1.646	-1.70243	7.13e-24	1.11e-24
13798	En1	3.1	0.693	-2.20541	4.09e-71	1.87e-72
13835	Epha1	0.946	0.296	-1.6972	1.92e-20	3.44e-21
14012	Mpzl2	1.796	0.356	-2.39921	3.52e-57	2.12e-58
14048	Eya1	1.866	0.826	-1.2154	6.95e-32	7.9e-33
14063	F2rl1	0.176	0.026	-2.86171	4.98e-07	2.3e-07
14067	F5	0.216	0.103	-1.02309	8.67e-06	4.64e-06
14114	Fbln1	10.863	4.073	-1.47056	6.53e-148	1.15e-149
14181	Fgfbp1	1.573	0.156	-3.33983	2.64e-25	3.87e-26
14190	Fgl2	2.11	0.743	-1.51387	1.11e-42	9.28e-44
14219	Ctgf	6.84	2.353	-1.56267	4.99e-91	1.73e-92
14234	Foxc2	1.463	0.306	-2.27227	2.35e-37	2.24e-38
14264	Fmod	14.506	1.633	-3.18457	0	0
14268	Fn1	13.263	6.013	-1.17319	0	0
14276	Folr2	0.756	0.336	-1.23722	0.000242077	0.000160726
14367	Fzd5	3.16	1.303	-1.27645	1.91e-89	6.76e-91
14411	Slc6a12	3.606	0.243	-3.88107	2.42e-128	4.99e-130
14412	Slc6a13	9.32	1.91	-2.30717	1.22e-178	1.51e-180
14462	Gata3	1.863	0.183	-3.39967	1.12e-85	4.2e-87
14472	Gbx2	8.42	3.93	-1.14817	9.18e-62	5.06e-63
14528	Gch1	2.62	1.166	-1.20172	1.18e-28	1.51e-29
14601	Ghrh	5.27	1.363	-1.65442	6.32e-15	1.5e-15
14613	Gja5	0.296	0.13	-1.21704	8.27e-05	5.07e-05
14619	Gjb2	9.886	3.723	-1.433	1.91e-114	4.94e-116
14652	Glp1r	0.956	0.413	-1.19178	4.33e-06	2.24e-06
14654	Glra1	3.523	1.653	-1.12003	1.93e-28	2.49e-29
14863	Gstm2	4.186	1.57	-1.42715	1.73e-22	2.83e-23
14917	Gucy2c	1.866	0.863	-1.1345	3.31e-26	4.68e-27
14960	H2-Aa	5.276	1.883	-1.50629	5.83e-29	7.32e-30
14961	H2-Ab1	4.683	1.706	-1.46034	2.94e-27	4e-28
14969	H2-Eb1	1.653	0.66	-1.2971	4.37e-12	1.29e-12
14991	H2-M3	0	2.656	9.06474	5.34e-50	3.7e-51
15006	H2-Q1	1.596	0.083	-4.24059	4.33e-51	2.95e-52
15019	H2-Q8	1.226	0.616	-1.03416	0.000126822	8.01e-05
15077	Hist2h3c1	1.826	0	-7.27101	2.3e-18	4.51e-19
15122	Hba-a1	598.42	267.17	-1.15683	0	0
15234	Hgf	0.12	0.02	-2.91278	6.43e-05	3.88e-05
15376	Foxa2	0.963	0.45	-1.12513	6.7e-08	2.84e-08
15507	Hspb1	20.49	10.046	-1.04591	5.69e-52	3.83e-53
15511	Hspa1b	3.713	1.636	-1.19086	1.04e-38	9.66e-40
15564	Htr5b	1.816	0.276	-2.70939	2.06e-41	1.78e-42
15951	Ifi204	0.346	0.153	-1.18984	0.00037396	0.000257469
15957	Ifit1	2.756	0.966	-1.54255	5.04e-40	4.5e-41
16002	Igf2	43.846	11.566	-1.9575	0	0
16012	Igfbp6	5.773	1.25	-2.23141	1.63e-65	8.3e-67
16149	Cd74	10.073	4.003	-1.32765	4.87e-54	3.14e-55
16165	Il13ra2	0.39	0.046	-3.11714	3.24e-10	1.11e-10
16323	Inhba	1.316	0.506	-1.26107	6.91e-11	2.23e-11
16372	Irx2	4.17	1.583	-1.51145	2.34e-67	1.16e-68
16425	Itih2	4.67	0.893	-2.41868	4.97e-145	8.96e-147
16491	Kcna3	2.803	0.906	-1.62574	5.4e-32	6.08e-33
16521	Kcnj5	2.683	1.153	-1.21462	1.56e-46	1.19e-47
16534	Kcnn4	0.303	0.113	-1.43362	0.000425934	0.000295206
16591	Kl	0.593	0.15	-2.01713	3.64e-24	5.57e-25
16691	Krt8	0.353	0.086	-2.03831	4.17e-06	2.15e-06
16790	Anpep	2.193	1	-1.17681	1.31e-28	1.68e-29
16803	Lbp	3.37	1.006	-1.72109	4.73e-54	3.04e-55
16819	Lcn2	0.823	0.11	-2.94381	8.68e-09	3.36e-09
16847	Lepr	1.11	0.53	-1.10482	7.27e-19	1.39e-19
16875	Lhx8	0.03	0.39	3.72626	1.32e-11	4.03e-12
16876	Lhx9	7.24	2.983	-1.27293	2.16e-110	5.9e-112
16948	Lox	0.323	0.126	-1.42736	1.39e-08	5.47e-09
16952	Anxa1	3.073	1.116	-1.46429	1.14e-21	1.94e-22
17022	Lum	1.723	0.593	-1.56466	2.43e-20	4.38e-21
17082	Il1rl1	0.02	0.076	2.07644	0.00018794	0.000122231
17152	Mak	1.196	0.583	-1.01655	7.98e-13	2.22e-13
17202	Mc4r	0.703	0.333	-1.05665	5.54e-07	2.58e-07
17313	Mgp	67.893	21.69	-1.66212	9.57e-222	9e-224
17349	Mlf1	1.746	0.806	-1.10347	3.14e-07	1.42e-07
17528	Mpz	0.856	0.033	-4.58299	4.69e-28	6.15e-29
17534	Mrc2	3.21	1.463	-1.13703	5.9e-65	3.03e-66
17536	Meis2	3.093	8.013	1.37734	3.64e-127	7.73e-129
17701	Msx1	2.353	1.076	-1.11605	1.41e-15	3.2e-16
17831	Muc2	0.046	0.11	1.3127	9.37e-05	5.8e-05
17882	Myh2	0.303	0.126	-1.21349	3.62e-08	1.49e-08
18013	Neurod2	3.536	1.733	-1.05275	1.03e-34	1.06e-35
18053	Ngfr	1.656	3.72	1.21554	1.16e-47	8.6e-49
18071	Nhlh1	0.243	0.083	-1.59086	0.000103125	6.43e-05
18198	Musk	0.353	0.07	-2.31871	4.86e-25	7.2e-26
18205	Ntf3	1.603	0.78	-1.04725	1.33e-07	5.81e-08
18214	Ddr2	1.42	0.646	-1.1465	2.84e-42	2.38e-43
18295	Ogn	6.05	0.913	-2.74656	3.59e-172	4.69e-174
18383	Tnfrsf11b	1.216	0.52	-1.24626	1.83e-14	4.51e-15
18390	Oprm1	0.85	0.343	-1.31299	1.71e-08	6.8e-09
18399	Slc22a6	3.296	0.51	-2.72512	3.09e-150	5.21e-152
18400	Slc22a18	0.98	0.35	-1.55915	4.23e-09	1.6e-09
18505	Pax3	0.216	0.006	-4.92838	3.27e-15	7.58e-16
18507	Pax5	0.313	0.026	-4.16796	1.13e-39	1.02e-40
18542	Pcolce	8.406	3.173	-1.40867	2.3e-60	1.31e-61
18610	Pdyn	12.483	3.97	-1.55589	6.75e-162	1.01e-163
18705	Pik3c2g	0.086	0.236	1.50694	5.54e-06	2.91e-06
18742	Pitx3	1.136	0.32	-1.83082	1.91e-13	5.08e-14
18779	Pla2r1	0.196	0.09	-1.21654	4.23e-06	2.19e-06
18996	Pou4f1	1.523	0.066	-4.54909	5.04e-127	1.07e-128
19133	Prph2	0.066	0.006	-3.67462	0.000858017	0.000626361
19214	Ptgdr	0.476	0.13	-1.88747	5.63e-12	1.68e-12
19215	Ptgds	2357.19	687.93	-1.80695	0	0
19220	Ptgfr	0.273	0.126	-1.16005	1.8e-05	1e-05
19223	Ptgis	2.733	1.176	-1.23557	4.54e-19	8.61e-20
19378	Aldh1a2	8.94	1.643	-2.47445	2e-202	2.08e-204
19649	Robo3	1.976	0.483	-2.10613	5.05e-98	1.58e-99
19659	Rbp1	6.503	3.176	-1.03469	8.37e-50	5.82e-51
19661	Rbp3	0.443	0.07	-2.65064	5.93e-27	8.16e-28
19662	Rbp4	8.333	3.253	-1.31834	1.37e-32	1.51e-33
20215	Sag	0.696	0.363	-1.09237	5.31e-05	3.16e-05
20365	Serf1	0.586	0	-5.56395	7.99e-07	3.78e-07
20471	Six1	0.23	0.086	-1.41897	0.000227839	0.000150541
20472	Six2	0.23	0.063	-1.93354	0.000104671	6.54e-05
20476	Six6	0.246	0.073	-1.60222	2.09e-06	1.04e-06
20508	Slc18a3	0.933	0.46	-1.03673	1.3e-07	5.65e-08
20518	Slc22a2	0.316	0.04	-3.03308	1.69e-09	6.13e-10
20533	Slc4a1	0.18	0.053	-1.75846	1.3e-06	6.31e-07
20556	Slfn2	1.61	0.69	-1.25326	1.26e-11	3.85e-12
20558	Slfn4	0.066	0	-5.14411	2.22e-05	1.26e-05
20608	Sstr4	1.723	0.706	-1.27117	2.01e-10	6.73e-11
20612	Siglec1	0.143	0.036	-1.93354	3.97e-08	1.64e-08
20613	Snai1	0.683	0.326	-1.04818	0.000207799	0.000136276
20698	Sphk1	3	0.893	-1.72228	3.59e-41	3.11e-42
20701	Serpina1b	0.133	0	-4.76808	0.000225922	0.000149145
20897	Stra6	2.713	1.286	-1.11119	2.03e-26	2.85e-27
21345	Tagln	8.646	3.453	-1.34173	4.9e-59	2.86e-60
21349	Tal1	2.17	0.653	-1.75846	9.38e-63	5.03e-64
21354	Tap1	1.533	0.663	-1.19352	2.64e-17	5.42e-18
21384	Tbx15	0.42	0.126	-1.72907	2.41e-10	8.14e-11
21401	Tcea3	1.06	0.343	-1.62188	1.73e-08	6.92e-09
21419	Tfap2b	0.143	0.013	-3.48515	7.44e-12	2.24e-12
21463	Tcp11	0.653	0.23	-1.49124	6.54e-07	3.06e-07
21645	Tcte1	0.816	0.39	-1.02793	2.52e-08	1.02e-08
21788	Tfpi	3.34	1.543	-1.0413	1.11e-21	1.89e-22
21822	Tgtp1	1.553	0.54	-1.57167	3.43e-25	5.05e-26
21823	Th	50.98	16.58	-1.6425	0	0
21824	Thbd	7.843	2.623	-1.60455	5.82e-168	8.08e-170
21892	Tll1	0.81	0.31	-1.34825	3.81e-20	6.94e-21
21922	Clec3b	5.313	1.606	-1.72142	1.13e-32	1.24e-33
21990	Tph1	0.29	0.033	-3.41476	3.9e-15	9.12e-16
22068	Trpc6	2.57	1.096	-1.25415	2.12e-33	2.28e-34
22157	Tulp1	0.2	0	-5.88107	3.44e-08	1.4e-08
22160	Twist1	0.72	0.26	-1.52672	1.84e-07	8.14e-08
22178	Tyrp1	0.386	0.04	-3.27796	3.4e-15	7.9e-16
22226	Ucn	0.43	0	-5.22211	1.28e-05	7e-06
22262	Uox	0.346	0.036	-3.20684	2.06e-09	7.55e-10
22295	Cdh23	2.683	6.726	1.12595	2.02e-110	5.5e-112
22371	Vwf	5.453	2.52	-1.14184	2.7e-166	3.93e-168
22417	Wnt4	8.97	4.026	-1.18609	8.78e-125	1.94e-126
22420	Wnt6	2.063	0.4	-2.41998	2.98e-42	2.51e-43
22626	Slc23a3	0.05	0.02	-2.35685	0.000671238	0.000480564
22673	Zfp185	0.55	0.266	-1.06533	3.52e-07	1.6e-07
22774	Zic4	3.87	1.79	-1.16201	1.24e-56	7.56e-58
22784	Slc30a3	8.606	4.053	-1.11281	6.86e-57	4.16e-58
23920	Insrr	0.323	0.063	-2.45727	1.83e-17	3.73e-18
23937	Mab21l2	0.82	0.066	-3.65745	1.85e-33	1.98e-34
23962	Oasl2	5.546	2.186	-1.39753	3.42e-62	1.86e-63
23967	Osr1	2.43	0.326	-2.93135	1.63e-59	9.39e-61
24110	Usp18	1.836	0.74	-1.34192	3.86e-15	9.04e-16
26358	Aldh1a7	1.143	0.43	-1.46451	5.89e-13	1.63e-13
26423	Nr5a1	0.166	0.003	-5.14411	1.8e-09	6.58e-10
26424	Nr5a2	0.22	0.1	-1.11961	0.000186006	0.000120768
26570	Slc7a11	7.356	3.323	-1.15776	7.91e-230	6.8e-232
26968	Islr	10.3	2.386	-2.1252	1.35e-182	1.61e-184
26971	Pla2g2f	0.15	0.033	-2.19658	0.000164806	0.000106153
50931	Il27ra	0.326	0.116	-1.39077	3.11e-06	1.58e-06
52020	Umodl1	0.196	0.05	-1.93571	1.58e-08	6.26e-09
54123	Irf7	4.18	1.53	-1.48693	1.74e-39	1.57e-40
54139	Irf6	0.356	0.176	-1.04068	1.44e-05	7.92e-06
54710	Hs3st3b1	0.58	0.293	-1.0151	3.77e-11	1.2e-11
54713	Fezf2	0.27	0.933	1.86101	4.14e-16	9.11e-17
55985	Cxcl13	0.3	0.013	-4.61804	8.76e-07	4.16e-07
56312	Nupr1	9.75	4.283	-1.20475	1.83e-21	3.14e-22
56318	Acpp	0.163	0.07	-1.23198	0.000454705	0.000316763
56546	Sec1	0.42	0.19	-1.18989	1.51e-05	8.32e-06
56720	Tdo2	0.683	0.26	-1.44233	1.23e-06	5.92e-07
56744	Pf4	1.09	0.113	-3.18159	7.5e-09	2.89e-09
57355	BC051019	0.39	0.106	-1.78154	1.43e-05	7.86e-06
57814	Kcne4	1.94	4.063	1.04404	1.26e-29	1.55e-30
57911	Gsdma	0.033	0.18	2.44085	1.53e-05	8.45e-06
58185	Rsad2	1.28	0.606	-1.08966	2.09e-16	4.51e-17
58203	Zbp1	0.706	0.176	-2.49775	1.55e-10	5.13e-11
58207	Slc43a3	0.403	0.183	-1.19658	5.25e-05	3.13e-05
58222	Rab37	18.45	39.893	1.06626	5.07e-262	3.43e-264
60531	Npvf	0.973	3.186	1.90029	4.81e-13	1.32e-13
64074	Smoc2	2.366	0.753	-1.6803	2.15e-42	1.8e-43
64706	Scube1	5.063	1.116	-2.23971	0	0
65100	Zic5	1.096	0.44	-1.3527	1.09e-12	3.07e-13
66042	Sostdc1	1.403	0.67	-1.0576	2.46e-08	9.92e-09
66141	Ifitm3	41.426	15.083	-1.47548	1.56e-121	3.72e-123
66416	Ndufa7	0.63	4.32	2.68461	2.01e-22	3.31e-23
66528	Smim5	1.176	0.423	-1.15763	1.98e-07	8.78e-08
66758	Zfp474	0.69	0.263	-1.35561	4.26e-07	1.95e-07
67077	Tex40	0.703	2.463	1.75169	3.23e-12	9.43e-13
67103	Ptgr1	1.62	0.796	-1.02422	6.67e-08	2.82e-08
67182	Pdzk1ip1	1.376	0.413	-1.75659	1.16e-08	4.55e-09
67473	Slc47a1	4.293	1.356	-1.80126	1.28e-96	4.09e-98
67580	Lrrc18	0.54	0.18	-1.27904	8.57e-06	4.59e-06
67701	Wfdc2	1.453	0.123	-3.5185	2.35e-14	5.85e-15
67749	Mgarp	0.303	0.066	-2.14411	0.000264845	0.000177362
67775	Rtp4	3.67	1.803	-1.03252	1.31e-17	2.65e-18
68311	Lypd2	0.473	0.093	-2.63715	0.000543578	0.000382914
68625	Cfap57	0.673	0.276	-1.29245	5.02e-12	1.49e-12
68709	Cilp2	0.416	0.13	-1.66606	2.59e-11	8.08e-12
68713	Ifitm1	8.273	3.206	-1.23259	5.1e-17	1.06e-17
68764	Cdhr3	1.786	0.623	-1.5228	1.04e-28	1.32e-29
68888	Gkn3	7.013	2.86	-1.30761	2.78e-22	4.6e-23
69253	Hspb2	1.013	0.31	-1.59973	8.34e-05	5.12e-05
69349	1700008O03Rik	2.896	9.623	1.77216	1.14e-145	2.04e-147
69387	Dnajb13	0.893	0.363	-1.31658	2.85e-05	1.64e-05
69398	Cdhr4	2.133	0.303	-2.73766	6e-64	3.17e-65
69550	Bst2	8.52	3.65	-1.23383	3.53e-27	4.82e-28
69553	Fam65c	0.246	0.133	-1.20981	7.11e-05	4.32e-05
69583	Tnfsf13	2.34	1.096	-1.0957	2.72e-13	7.3e-14
69590	Gpx8	5.956	2.726	-1.13091	2.69e-19	5.06e-20
70370	Fbln7	1.196	0.593	-1.00981	2.58e-10	8.72e-11
70810	Krt25	0.276	0.656	1.2852	1.24e-05	6.76e-06
70853	Vwa3b	0.74	0.246	-1.45634	8.57e-13	2.39e-13
70882	Armc3	0.676	0.3	-1.14164	7.81e-08	3.33e-08
71062	Tekt3	0.233	0.046	-2.29611	6.24e-05	3.75e-05
71227	Daw1	0.81	0.34	-1.17728	5.97e-06	3.15e-06
71683	Gypc	1.266	0.583	-1.13924	3.34e-11	1.05e-11
71724	Aox3	0.643	0.293	-1.15828	5.1e-09	1.94e-09
71827	Lrrc34	0.38	0.103	-1.84865	2.39e-06	1.2e-06
71898	Apol9b	0.356	0.063	-2.58289	4.35e-07	2e-07
71934	Car13	1.78	0.733	-1.27484	1.91e-17	3.89e-18
72027	Slc39a4	1.313	0.526	-1.32211	6.29e-14	1.61e-14
72236	Tsnaxip1	0.45	0.123	-1.7999	8.94e-08	3.84e-08
73191	Fezf1	0.473	0.08	-2.03831	6.43e-11	2.07e-11
73472	Spata18	0.583	0.186	-1.61161	1.15e-07	5e-08
74052	Ttc21a	1.433	0.49	-1.51797	1.46e-32	1.62e-33
74071	Lmntd1	0.496	0.16	-1.39503	2.24e-06	1.12e-06
74127	Krt80	0.36	0.043	-2.97418	3.56e-14	8.99e-15
74165	Fbxl22	0.053	0	-4.96423	7.25e-05	4.41e-05
74202	Fblim1	0.863	0.436	-1.01127	1.55e-08	6.15e-09
74362	Spag17	0.286	0.123	-1.23052	5.71e-10	1.99e-10
74580	Pyroxd2	1.04	0.483	-1.09266	2.38e-11	7.43e-12
74685	Lrrc74b	1.126	0.43	-1.33793	2.38e-11	7.43e-12
74918	Iqca	0.76	0.306	-1.24656	7.19e-11	2.33e-11
75172	Ccdc146	0.713	0.296	-1.2211	3.64e-10	1.25e-10
75209	Sv2c	3.983	1.73	-1.21458	1.95e-64	1.01e-65
75396	Spp2	1.706	0.083	-4.20684	4.54e-21	7.95e-22
75465	Dynlrb2	4.506	1.923	-1.16401	4.88e-08	2.03e-08
75568	Capsl	1.52	0.743	-1.00393	7.55e-05	4.6e-05
75600	Calml4	3.423	1.463	-1.21176	1.07e-10	3.5e-11
75973	Ccdc162	0.926	0.343	-1.38492	1.32e-21	2.25e-22
76293	Mfap4	0.976	0.393	-1.33675	1.72e-07	7.57e-08
76365	Tbx18	1.11	0.436	-1.35639	2.87e-24	4.36e-25
76571	Styxl1	0.383	0.146	-1.52877	0.000137056	8.71e-05
76612	Lrrc27	0.746	1.7	1.18592	1.7e-12	4.85e-13
76747	Dapl1	1.373	0.14	-3.38018	7.17e-11	2.32e-11
76905	Lrg1	0.833	0.176	-2.26176	3.44e-11	1.09e-11
76933	Ifi27l2a	7.293	1.246	-2.64161	3.75e-32	4.21e-33
78284	Creb3l4	0.47	0.19	-1.38922	0.000327335	0.000222814
78376	Sapcd1	0.063	0.31	2.36061	0.000705762	0.00050764
78801	Ak7	2.356	0.89	-1.35589	3.78e-33	4.09e-34
78806	Stpg1	0.78	0.353	-1.14896	4.91e-08	2.05e-08
78896	1500015O10Rik	3.446	1.256	-1.42164	1.6e-14	3.92e-15
80857	Fgf20	0.316	0.086	-1.89172	0.000163605	0.000105323
81879	Tfcp2l1	0.343	0.13	-1.43362	9.9e-17	2.09e-17
83430	Il23a	0.073	0.29	2.02582	0.000300404	0.000203036
83672	Sytl3	0.15	0.016	-2.92933	0.000263775	0.000176615
85030	Tnfrsf25	1.013	0.516	-1.13053	1.89e-09	6.9e-10
93721	Cpn1	0.29	0.1	-1.4832	0.000903575	0.000662831
93872	Pcdhb1	0.09	0.01	-2.97418	0.000729217	0.000525979
93896	Glp2r	0.193	0.406	1.08722	2.31e-07	1.04e-07
96875	Prg4	4.786	1.03	-2.473	8.94e-155	1.45e-156
98558	Mael	0.256	0.626	1.21223	0.000133948	8.5e-05
98845	Eps8l2	6.893	14.11	1.0147	7.41e-119	1.83e-120
99899	Ifi44	0.716	0.293	-1.32885	3.65e-10	1.25e-10
100689	Spon2	0.233	0.063	-2.01371	4.22e-05	2.48e-05
100702	Gbp6	2.336	1.08	-1.14559	5.26e-36	5.26e-37
100952	Emilin1	1.553	0.54	-1.53914	9.98e-27	1.38e-27
102371	Myzap	0.586	0.276	-1.11169	1.54e-05	8.52e-06
102680	Slc6a20a	14.573	4.603	-1.69044	2.08e-167	2.98e-169
103161	Apof	0.24	0.02	-3.47668	1.4e-07	6.11e-08
107585	Dio3	0.116	0.436	1.90846	4.68e-07	2.16e-07
107753	Lgals2	0.076	0.56	2.83317	0.000143314	9.14e-05
108015	Chrnb4	2.246	0.26	-3.07964	3.3e-89	1.18e-90
108043	Chrnb3	4.03	1.046	-1.97617	1.72e-148	3.01e-150
109323	C1qtnf7	0.443	0.156	-1.87035	1.5e-07	6.58e-08
109620	Dsp	1.226	0.14	-3.30114	2.51e-155	4e-157
110082	Dnah5	0.426	0.196	-1.0911	3.59e-22	5.97e-23
110083	Dnah12	0.273	0.106	-1.28231	2.83e-15	6.54e-16
110257	Hba-a2	385.45	169.83	-1.17558	0	0
110304	Glra3	4.386	1.493	-1.55361	8.65e-39	8.01e-40
110308	Krt5	0	0.076	4.61078	0.000572706	0.000404747
110557	H2-Q6	0.266	0	-5.19141	1.6e-05	8.85e-06
110558	H2-Q9	0.323	0.096	-1.8613	0.000139131	8.85e-05
110834	Chrna3	4.29	0.99	-2.12	4.64e-113	1.23e-114
110835	Chrna5	0.696	0.263	-1.45634	8.57e-13	2.39e-13
110880	Scn4a	0.016	0.056	1.98001	0.000181362	0.000117524
110895	Slc9a4	0.07	0.286	2.04374	5.98e-10	2.08e-10
111241	Hmga1-rs1	0.023	0.22	3.40152	7.67e-06	4.09e-06
114332	Lyve1	0.533	0.113	-2.28231	7.96e-14	2.05e-14
114640	Pth2	1.413	0.1	-3.07852	1.89e-08	7.56e-09
114644	Slc13a3	14.56	5.98	-1.30044	8.5e-196	9.56e-198
114712	Ferd3l	0.85	0.083	-3.38018	7.17e-11	2.32e-11
116837	Rims1	2.59	5.943	1.02144	5.59e-82	2.23e-83
116847	Prelp	9.59	4.483	-1.09341	1.87e-109	5.18e-111
140489	Bhlhe23	0.393	0.133	-1.53978	1.52e-06	7.44e-07
140491	Ppp1r3a	0.193	0.516	1.42485	1.3e-18	2.51e-19
142681	Slc34a3	0.213	0.513	1.25463	2.91e-05	1.68e-05
170484	Nphs2	0.273	0.056	-2.37273	1.29e-08	5.07e-09
170720	Card14	0.203	0.09	-1.25352	0.000327552	0.000223
170786	Cd209a	0.213	0.026	-2.91278	6.43e-05	3.88e-05
170788	Crb1	0.986	0.503	-1.01232	5.39e-14	1.37e-14
193003	Pirt	0.443	0.163	-1.39601	5.35e-10	1.85e-10
208164	Fam180a	2.01	0.523	-1.98701	3.38e-24	5.17e-25
208613	Tmem212	4.27	1.766	-1.13857	5.49e-10	1.9e-10
208890	Slc26a7	0.79	0.246	-1.61927	9.03e-24	1.41e-24
209776	Gpr139	2.54	1.183	-1.09757	5.49e-09	2.1e-09
210583	Gm4767	0.36	0.15	-1.26118	0.000226898	0.000149894
211577	Mrgprf	1.056	0.193	-2.5047	2.78e-22	4.6e-23
212108	Rln3	0.533	0.02	-4.59387	8.6e-05	5.29e-05
213436	Zcchc5	0.186	0.04	-2.23052	2.47e-06	1.24e-06
213522	Plekhg6	0.2	0.066	-1.55915	0.000153109	9.81e-05
213527	Pth2r	0.96	0.45	-1.07728	2.18e-08	8.76e-09
213788	Chrm5	3	1.436	-1.03232	2.1e-25	3.06e-26
214301	Crygn	1.266	0.386	-1.64661	2.8e-05	1.61e-05
214642	Cped1	1.25	0.52	-1.23553	2.18e-27	2.95e-28
216350	Tspan8	0.723	0.116	-2.73972	2.25e-11	7.02e-12
216616	Efemp1	9.246	4.433	-1.07001	5.75e-53	3.8e-54
216749	Nmur2	0.36	0.146	-1.21365	1.74e-05	9.68e-06
216864	Mgl2	0.67	0.21	-1.75496	9.25e-08	3.98e-08
216873	Spag7	0.346	0.073	-2.43805	4.08e-05	2.4e-05
217698	Acot5	0.663	0.183	-1.85201	1.65e-07	7.29e-08
218624	Il31ra	0.11	0.003	-5.05228	6.18e-09	2.37e-09
218739	Sntn	0.596	0.126	-2.24267	1.51e-07	6.61e-08
219132	Phf11d	0.363	0.1	-1.89556	3.62e-08	1.49e-08
219148	Fam167a	2.63	1.046	-1.31141	2.3e-46	1.77e-47
219170	Fam216b	1.49	0.343	-2.08966	5.05e-28	6.64e-29
223272	Itgbl1	1.146	0.556	-1.03339	7.77e-09	3e-09
223332	Ranbp3l	1.643	0.2	-3.06609	3.52e-90	1.24e-91
223672	Apol9a	0.31	0.073	-2.08708	4.21e-05	2.48e-05
224833	AI661453	0.35	0.15	-1.29611	1.11e-08	4.36e-09
225518	Prdm6	0.633	0.073	-3.27374	7.74e-24	1.2e-24
225638	Alpk2	0.126	0.276	1.06589	2.99e-07	1.35e-07
226041	Pgm5	1.256	0.633	-1.00452	6.7e-29	8.47e-30
226075	Glis3	1.1	0.506	-1.12619	1.25e-27	1.68e-28
226359	C1ql2	12.823	4.366	-1.57886	8.45e-149	1.46e-150
226413	Lct	1.12	0.04	-5.051	2.91e-124	6.51e-126
226691	AI607873	0.196	0.056	-1.81069	9.29e-06	5e-06
226896	Tfap2d	0.733	0.003	-7.66767	5.27e-45	4.16e-46
226999	Slc9a2	2.213	1.036	-1.09133	2.33e-25	3.41e-26
227736	Cfap157	0.75	0.293	-1.30885	2.39e-06	1.2e-06
227929	Cytip	0.176	0.053	-1.59309	0.000170196	0.000109839
228413	Prrg4	0.47	0.183	-1.30349	1.06e-06	5.08e-07
228942	Cbln4	30.793	12.13	-1.35323	0	0
229277	Stoml3	0.693	0.083	-3.00981	5.66e-08	2.38e-08
229488	Fam160a1	0.743	0.326	-1.20245	2.94e-13	7.92e-14
231162	Cytl1	1.983	0.56	-1.85219	8.02e-14	2.07e-14
231290	Slc10a4	13.973	4.966	-1.53399	9.7e-157	1.51e-158
232174	Cyp26b1	1.676	0.47	-1.83925	2.13e-57	1.28e-58
232313	Gxylt2	0.363	0.09	-2.13173	1.01e-07	4.37e-08
233919	Gpr26	3.75	1.55	-1.29611	7.73e-44	6.26e-45
234072	Adprhl1	0.13	0.25	1.00237	3.48e-05	2.03e-05
235415	Cplx3	0.7	1.746	1.29449	2.86e-21	4.96e-22
235505	Cd109	0.54	0.22	-1.28404	4e-14	1.01e-14
236312	Pyhin1	0.15	0.04	-1.83668	6.22e-05	3.74e-05
237360	Adamts14	0.09	0.21	1.26028	1.48e-05	8.16e-06
237523	Ptprq	0.103	0.01	-3.85683	4.64e-13	1.27e-13
237930	Ttll6	0.553	0.266	-1.06382	6.31e-08	2.67e-08
238257	Tmem30b	0.093	0.02	-2.17582	0.000668932	0.000478814
238726	Fam81b	0.313	0.01	-5.14411	1.8e-09	6.58e-10
238896	Cdc20b	0.14	0.01	-3.83216	4.72e-07	2.18e-07
239318	Plcxd3	2.786	1.336	-1.04419	5.17e-16	1.15e-16
239368	Erich5	0.27	0.076	-1.85871	9.79e-06	5.28e-06
239559	A4galt	1.916	0.95	-1.03	1.03e-12	2.89e-13
239659	C1ql4	1.036	0.3	-1.66808	8e-19	1.54e-19
240239	Gpr151	6.98	0.523	-3.76112	1.15e-167	1.64e-169
240322	Adamts19	1.136	2.466	1.02918	1.68e-34	1.75e-35
240327	Gm4951	0.3	0.073	-2.23722	9.18e-10	3.25e-10
241118	Asic4	5.926	2.203	-1.44376	1.22e-77	5.23e-79
241327	Olfml2a	1.12	0.37	-1.6324	6.87e-17	1.44e-17
241528	Lrrc55	11.916	5.133	-1.42225	0	0
242202	Pde5a	1.676	0.716	-1.2386	4.76e-44	3.83e-45
242253	Wdr63	0.766	0.173	-1.9839	2.46e-16	5.34e-17
242505	Rasef	0.223	0.106	-1.07852	8.39e-05	5.16e-05
242509	Bnc2	0.423	0.136	-1.70999	1.88e-35	1.9e-36
242608	Podn	1.12	0.313	-1.88672	1.62e-25	2.35e-26
243270	Hcar1	1.133	0.183	-2.68747	2.22e-42	1.86e-43
243369	Sspo	3.976	0.343	-3.57745	0	0
243659	Styk1	0.416	0.156	-1.45418	3.34e-08	1.36e-08
243755	Slc13a4	8.016	0.706	-3.53699	0	0
243923	Rgs9bp	0.143	0.046	-1.55915	1.7e-06	8.35e-07
244152	Tsku	1.773	0.773	-1.18364	4.37e-17	9.08e-18
244416	Ppp1r3b	0.833	0.423	-1.01222	3.37e-11	1.06e-11
244653	Hydin	0.483	0.15	-1.67338	1.02e-47	7.55e-49
245126	Tarm1	0.116	0.01	-3.67462	0.000858017	0.000626361
245827	Fat2	0.03	0	-6.14411	1.54e-09	5.54e-10
246728	Oas2	0.666	0.276	-1.22794	1.2e-10	3.96e-11
246730	Oas1a	1.373	0.556	-1.31663	1.95e-11	6.04e-12
259108	Olfr550	0	0.113	4.72626	0.000318786	0.000216593
268729	Gm626	0.596	0.256	-1.20507	3.79e-15	8.85e-16
268816	Mroh5	0.216	0.446	1.04572	0.000354138	0.000242765
269589	Sytl1	0.36	0.03	-3.64661	4.48e-11	1.43e-11
269637	Cnpy1	0.733	0.273	-1.43541	3.83e-14	9.69e-15
269959	Adamtsl3	0.786	0.22	-1.86303	5.2e-42	4.41e-43
270091	Lrrc36	0.816	0.293	-1.4279	2.74e-09	1.02e-09
270150	Ccdc153	6.613	2.303	-1.4434	1.39e-27	1.86e-28
276950	Slfn8	0.546	0.206	-1.49521	3.62e-12	1.06e-12
278507	Wfikkn2	1.49	0.303	-2.30717	1.83e-49	1.28e-50
319171	Hist1h2ap	0.656	0	-5.18831	1.63e-05	9.06e-06
319480	Itga11	0.56	0.246	-1.18277	3.76e-11	1.19e-11
319508	Syt15	0.96	0.373	-1.35349	5.66e-16	1.26e-16
319807	Nwd2	7.68	1.693	-2.21318	0	0
320145	Sp8	0.146	0.416	1.53889	3.49e-11	1.1e-11
320214	Maats1	0.98	0.463	-1.04095	5.74e-09	2.2e-09
320405	Cadps2	11.883	5.62	-1.08355	1.03e-183	1.22e-185
327954	Dnah2	0.606	0.26	-1.16784	8.13e-30	9.99e-31
327992	Hsf5	0.113	0.25	1.08471	0.000194501	0.000126886
328563	Apol11b	0.203	0.04	-2.34342	3.79e-05	2.22e-05
328779	Hs3st6	0.38	0.083	-1.92838	0.000263409	0.000176266
329375	Cfap77	0.753	0.29	-1.3665	4.98e-05	2.96e-05
329941	Col8a2	1.333	0.643	-1.04523	2.95e-18	5.82e-19
330723	Htra4	0.396	0.143	-1.47299	1.3e-05	7.15e-06
330830	Drc7	1.586	0.706	-1.10374	4.11e-15	9.64e-16
332427	Lyg2	0.08	0.006	-3.88107	0.000270466	0.000181374
333564	Fndc3c1	0.113	0.036	-1.4832	0.000903575	0.000662831
338348	Ttc16	0.693	0.34	-1.00821	1.93e-06	9.57e-07
353287	Clec18a	1.013	0.493	-1.10777	1.45e-07	6.34e-08
378430	Nanos2	0.806	1.67	1.06058	4.3e-08	1.78e-08
378700	Bpifb3	0.033	0.18	2.48525	0.000283538	0.000190823
381077	Ccdc78	0.703	0.253	-1.40768	2.52e-06	1.27e-06
381204	Naaladl1	0.173	0.026	-2.83216	9.69e-06	5.22e-06
381284	Crocc2	0.813	0.29	-1.46316	4.02e-28	5.24e-29
381409	Cdh26	0.586	0.136	-2.38922	1.4e-17	2.82e-18
381522	Ccdc180	0.6	0.226	-1.404	1.91e-15	4.35e-16
381544	Gm1661	0.54	0.146	-1.89618	3.84e-08	1.58e-08
381546	Ccdc24	1.56	0.7	-1.11374	2.31e-07	1.03e-07
381917	Dnah3	0.256	0.126	-1.03991	8.44e-11	2.74e-11
381924	Itgad	0.093	0.22	1.2076	0.000221696	0.000146152
382077	Ccdc33	0.893	0.32	-1.42938	1.08e-06	5.18e-07
399603	Fam84b	2.64	1.28	-1.05954	1.16e-45	9.02e-47
434341	Nlrc5	0.31	0.15	-1.02665	1.26e-07	5.48e-08
435376	Atp6ap1l	0.623	1.243	1.05439	2.22e-05	1.26e-05
435811	Ldlrad2	0.903	0.096	-3.12714	6.93e-30	8.5e-31
436022	Dnaaf3	1.363	0.626	-1.07852	4.47e-10	1.54e-10
545260	Arsi	0.316	0.116	-1.49775	5.4e-06	2.83e-06
545651	Gm13278	0.036	0.22	2.50844	0.000296542	0.000200085
546886	Cfap73	0.743	0.226	-1.52877	0.000137056	8.71e-05
623121	Pydc4	0.166	0.08	-1.69665	0.000558028	0.000393542
623279	Dok6	2.046	0.873	-1.23109	2.06e-08	8.28e-09
623534	Nme9	0.87	0.336	-1.33174	5.67e-06	2.99e-06
626316	Gm13051	0.006	0.073	3.96598	0.000183863	0.00011925
626359	Wdr93	0.45	0.193	-1.24881	3.66e-05	2.13e-05
626578	Gbp10	0.12	0.02	-2.82603	3.11e-06	1.58e-06
626596	Rgs22	0.536	0.246	-1.0606	3.94e-08	1.63e-08
629147	Ctxn3	32.443	15.54	-1.12657	1.11e-165	1.63e-167
631323	Gm12250	0.303	0.106	-1.60645	5.66e-06	2.98e-06
633979	Ak9	0.223	0.03	-2.85333	3.3e-17	6.81e-18
665033	Col6a5	0.083	0.153	1.01753	1.99e-05	1.12e-05
666048	Trabd2b	0.51	0.17	-1.7222	3.74e-23	5.96e-24
668382	Pabpc1l2b-ps	0.933	0	-6.96332	2.35e-15	5.4e-16
100038882	Isg15	6.356	2.293	-1.48625	2.06e-23	3.25e-24
100039045	Gm10471	0.283	0.573	1.05039	6.28e-07	2.93e-07
100039053	Gm2023	1.116	0.406	-1.44549	1.81e-05	1.01e-05
100039227	Duxbl2	0.41	0.926	1.16325	1.43e-09	5.16e-10
100039293	Duxbl3	0.41	0.926	1.16325	1.43e-09	5.16e-10
100039484	Gm2260	0.196	0.026	-3.41775	4.56e-07	2.1e-07
100039503	Gm2274	0.196	0.026	-3.41775	4.56e-07	2.1e-07
100039796	Tgtp2	1.346	0.666	-1.0488	2.09e-12	6.03e-13
100040591	Kcnj13	1.17	0.126	-3.17149	5.95e-47	4.48e-48
100041504	LOC100041504	0.826	0.21	-2.05036	1.88e-05	1.05e-05
100042074	Gm3650	0.083	0.403	2.34152	5.65e-06	2.97e-06
100042503	Gm3873	1.046	0.143	-2.73933	1.1e-05	5.98e-06
100043057	Tmem207	0.166	0.02	-3.22211	0.000138589	8.82e-05
100043332	Ankrd66	0.593	0.266	-1.16322	0.00064493	0.000460135
100043920	Fam205a4	0.866	0.003	-8.61191	1.74e-59	1e-60
100322896	Dthd1	0.11	0.013	-3.29611	7.93e-05	4.85e-05
100328588	Gm21948	0.166	0	-5.82718	6.1e-08	2.57e-08
100502777	Gm38422	0.236	0.04	-2.56451	1.67e-06	8.2e-07
100503605	Hbb-bs	655.623	290.286	-1.17117	0	0
100503710	Gm5741	6.026	0	-7.79436	7.62e-25	1.14e-25
100504180	LOC100504180	0.106	0.036	-1.55915	0.000688488	0.000493996
100504234	Ccdc170	0.586	0.2	-1.23722	2.12e-07	9.45e-08
100861598	Gm21064	0.49	0.056	-2.97418	3.71e-05	2.17e-05
100862261	Fam205a3	0.866	0.003	-8.61191	1.74e-59	1e-60
100862324	LOC100862324	0	0.76	9.0689	4.09e-50	2.83e-51
101488143	Hbb-bt	134.266	54.826	-1.28357	0	0
102634333	LOC102634333	0.1	0.05	-1.09283	0.000184467	0.000119705
102637839	LOC102637839	0.016	0.14	3.18156	0.000925683	0.000680217
102639178	Gm35549	0.323	0.763	1.27374	2.06e-05	1.16e-05
105180375	Tmem265	0	0.176	5.04996	4.9e-05	2.91e-05
108168108	LOC108168108	0.033	0	-4.55915	0.000657828	0.000469885
108169010	LOC108169010	1.03	0.47	-1.13794	4.6e-11	1.47e-11
