# Supplementary material for: Molecular Regulatory Mechanism and Toxicology of Neurodegenerative Processes in MPTP/Probenecid-Induced Progressive Parkinson’s Disease Mice Model Revealed by Transcriptome
Source: Mol Neurobiol. 2020 Sep 30;58(2):603–16. doi: 10.1007/s12035-020-02128-5 (PMC7843579; doi:10.1007/s12035-020-02128-5)
Supplement: Supplementary file 4 — (XLSX 25 kb) [file 12035_2020_2128_MOESM3_ESM.xlsx]

## Sheet: Table S3
Table S3 Significant differential expression genes by comparing 10th administration of MPTP/p to 10th administrations of saline
Gene ID	Gene symbol	TR10control FPKM	TR10model FPKM	log2(TR10model/TR10control)	Qvalue(TR10control-vs-TR10model)	Pvalue(TR10control-vs-TR10model)
11433	Acp5	0.323	0.633	1.04208	0.000817424	0.00037843
11440	Chrna6	17.543	3.116	-2.45687	0	0
11552	Adra2b	0.466	1.146	1.26203	3.75e-19	4.66e-20
11937	Atp2a1	1.356	3.61	1.38284	4.82e-52	2.39e-53
12404	Cbln1	29.773	62.883	1.0667	0	0
12560	Cdh3	0.016	0.13	2.94702	3.06e-07	8.2e-08
12590	Cdx1	0.07	0.256	1.89549	0.000276212	0.00011488
12640	Cga	2.246	0.19	-3.55052	2.81e-21	3.19e-22
12738	Cldn2	0.213	0.083	-1.4461	0.000383293	0.000164324
12862	Cox6a2	5.823	15.89	1.41685	2.77e-47	1.54e-48
13011	Cst7	0.07	0.983	3.84884	1.81e-15	2.65e-16
13142	Dao	1.08	0.456	-1.21999	7.55e-09	1.71e-09
13162	Slc6a3	124.383	10.713	-3.48461	0	0
13195	Ddc	96.986	25.653	-1.88841	0	0
13214	Defb1	0.903	2.043	1.1671	1.94e-07	5.06e-08
13386	Dlk1	62.563	29.5	-1.01766	0	0
13489	Drd2	22.796	9.866	-1.164	5.15e-185	6.95e-187
13510	Dsg1a	0.01	0.06	2.79923	0.000287727	0.000120116
13798	En1	4.973	0.646	-2.90082	3.94e-155	6.31e-157
13799	En2	1.856	0.596	-1.61609	6.27e-40	4.02e-41
13813	Eomes	0.11	0.026	-2.34821	5.82e-05	2.13e-05
13835	Epha1	0.353	1.273	1.84262	1.91e-30	1.57e-31
14308	Fshb	0.313	0.006	-5.33653	1.82e-10	3.62e-11
14397	Gabra4	20.76	42.683	1.0367	0	0
14403	Gabrd	9.66	29.05	1.54535	1.36e-294	1.01e-296
14411	Slc6a12	0.466	1.06	1.21367	1.04e-10	2.03e-11
14472	Gbx2	3.683	9.75	1.37305	2.86e-94	7.61e-96
14528	Gch1	3.82	1.19	-1.6338	2.16e-65	8.4e-67
14563	Gdf5	0.343	0.123	-1.45028	4.67e-05	1.69e-05
14580	Gfap	146.836	58.596	-1.29785	0	0
14599	Gh	134.89	1.27	-6.75784	0	0
14602	Ghrhr	0.15	0	-5.1489	3.5e-05	1.24e-05
14917	Gucy2c	3.2	0.976	-1.67905	2.16e-80	6.67e-82
15077	Hist2h3c1	0	2.25	7.69769	5.82e-23	6.12e-24
15228	Foxg1	0.33	0.136	-1.18251	0.000106702	4.1e-05
15511	Hspa1b	1.06	2.25	1.07749	6.15e-21	7.08e-22
15564	Htr5b	0.226	1.136	2.26678	2.66e-21	3.02e-22
16411	Itgax	0.09	0.213	1.30104	7.74e-05	2.9e-05
16782	Lamc2	0.343	0.776	1.15273	7.23e-15	1.09e-15
16876	Lhx9	1.846	6.966	1.76281	1.02e-177	1.45e-179
16952	Anxa1	3.76	1.46	-1.33838	1.34e-23	1.37e-24
17528	Mpz	0.783	0.013	-5.79916	3.35e-27	3.04e-28
17540	Mrvi1	1.926	3.98	1.03088	1.76e-69	6.51e-71
17885	Myh8	0.236	0.103	-1.21419	1.14e-06	3.27e-07
17926	Myoc	22.713	4.483	-2.30973	0	0
18095	Nkx3-1	0.36	0.88	1.2505	8.31e-12	1.5e-12
18205	Ntf3	1.166	0.523	-1.1337	2.56e-06	7.75e-07
18216	Ntsr1	9.343	4.07	-1.17453	1.54e-135	2.85e-137
18378	Omp	0.416	0.076	-2.40782	4.39e-10	9.06e-11
18429	Oxt	0.633	0.073	-2.46664	5.16e-05	1.88e-05
18507	Pax5	0.213	0.026	-3.22183	7.95e-26	7.53e-27
18599	Padi1	0.1	0.026	-1.83696	0.000944382	0.000441604
18742	Pitx3	1.786	0.38	-2.31406	5.31e-27	4.85e-28
18752	Prkcg	31.803	67.19	1.03169	0	0
18753	Prkcd	64.22	204.426	1.63109	0	0
18755	Prkch	4.546	9.66	1.05572	7.88e-105	1.93e-106
18996	Pou4f1	0.1	0.91	3.115	2.3e-58	1.01e-59
19109	Prl	33.156	0.24	-7.20986	0	0
19143	St14	0.673	1.42	1.17367	6.35e-13	1.05e-13
19200	Pstpip1	1.88	4.353	1.26182	6.96e-35	5.12e-36
19229	Ptk2b	10.073	23.1	1.17333	0	0
19256	Ptpn20	0.296	0.62	1.04702	1.63e-05	5.46e-06
19416	Rasd1	9.33	23.53	1.3011	2.44e-157	3.81e-159
19419	Rasgrp1	22.06	56.463	1.31284	0	0
19649	Robo3	0.41	1.106	1.49992	6.95e-35	5.1e-36
19713	Ret	27.536	12.173	-1.14675	0	0
19734	Rgs16	18.893	40.506	1.07147	2.5e-293	1.87e-295
20199	S100a5	0.45	0.036	-3.97898	0.000233604	9.6e-05
20302	Ccl3	0.213	0.683	1.68399	0.000324339	0.000136659
20365	Serf1	0.293	1.74	2.61508	1.44e-11	2.66e-12
20429	Shox2	10.49	24.406	1.19991	3.54e-248	3.36e-250
20460	Stil	0.296	0.64	1.09141	5.75e-10	1.2e-10
20508	Slc18a3	0.206	0.51	1.26495	6.66e-06	2.12e-06
20753	Sprr1a	0.26	0.016	-3.88587	0.000412397	0.000178082
21416	Tcf7l2	26.053	59.916	1.18903	0	0
21419	Tfap2b	0.046	0.17	1.79546	6.5e-07	1.82e-07
21823	Th	101.956	16.106	-2.62443	0	0
21973	Top2a	0.093	0.203	1.18249	3.53e-05	1.25e-05
22062	Trp73	0.3	0.59	1.09281	8.14e-10	1.72e-10
22068	Trpc6	2.003	0.776	-1.34077	8.46e-30	7.07e-31
22226	Ucn	0.136	1.276	3.26895	2.96e-11	5.57e-12
22351	Vill	1.6	0.683	-1.24907	4.41e-18	5.73e-19
22410	Wnt10b	0.493	0.173	-1.41755	1.51e-07	3.9e-08
22412	Wnt9b	1.103	3.193	1.50187	6.54e-76	2.19e-77
22417	Wnt4	2.736	8.29	1.58636	7.48e-184	1.02e-185
22771	Zic1	12.226	26.376	1.04657	0	0
22772	Zic2	7.176	14.81	1.0197	2.45e-126	4.93e-128
23937	Mab21l2	0.223	0.77	1.81939	1.01e-15	1.46e-16
26358	Aldh1a7	3.086	0.373	-3.00256	6.22e-80	1.96e-81
26423	Nr5a1	0.27	0.016	-4.02337	1.23e-14	1.88e-15
27371	Sh2d2a	0.016	0.046	3.92791	0.000356023	0.000151381
50931	Il27ra	0.12	0.49	2.05905	1.82e-15	2.66e-16
53324	Nptx2	4.77	12.216	1.32226	3.16e-135	5.92e-137
55985	Cxcl13	0.036	0.256	2.82838	0.000229187	9.4e-05
56089	Ramp3	28	74.19	1.37419	0	0
56642	Ankrd2	0.423	0.906	1.10349	0.000336136	0.000142151
56744	Pf4	0	0.546	5.53641	2.03e-06	6.04e-07
56788	Scube2	0.87	2.483	1.47937	1.52e-46	8.68e-48
57257	Vav3	7.69	15.246	1.01261	1.25e-166	1.87e-168
57890	Il17re	0.006	0.07	3.92791	0.000356023	0.000151381
58234	Shank3	20.22	43.973	1.1175	0	0
59020	Pdzk1	0.043	0.196	2.07784	7.15e-05	2.66e-05
60531	Npvf	4.526	1.633	-1.44464	2.49e-12	4.32e-13
63993	Slc5a7	0.356	0.956	1.35912	1.29e-22	1.38e-23
64706	Scube1	1.33	3.053	1.14043	2.71e-82	8.11e-84
65100	Zic5	0.313	0.83	1.37796	5.36e-10	1.11e-10
66416	Ndufa7	3.48	1.663	-1.05471	5.07e-06	1.59e-06
66497	Cmss1	6.106	15.183	1.21477	6.21e-63	2.49e-64
66696	Snx31	0.21	1.146	2.39258	5.38e-28	4.75e-29
66815	Ccdc109b	0.943	2.386	1.31764	5.6e-14	8.83e-15
67311	Nanp	0.846	2.17	1.33516	2.9e-14	4.49e-15
67341	Ascl4	0.056	0.28	2.22266	0.000785083	0.000360413
68169	Ndnf	4.536	1.56	-1.69611	2.09e-275	1.72e-277
68498	Tspan11	0.666	1.78	1.40109	3.86e-36	2.74e-37
68895	Rasl11a	3.763	8.246	1.10439	1.28e-29	1.08e-30
69296	Tmigd3	0.106	0.013	-3.81591	0.000616554	0.000276467
69387	Dnajb13	0.37	0.78	1.20744	0.000221462	9.06e-05
69398	Cdhr4	0.42	0.9	1.06099	1.81e-08	4.24e-09
69987	Spaca9	0.076	0.36	2.22266	0.000785083	0.000360413
70337	Iyd	0.433	1.43	1.69005	3.35e-14	5.21e-15
70846	Ttc6	0.813	0.333	-1.19197	2.47e-13	4.01e-14
71367	Chst9	0.2	0.526	1.32058	9.39e-05	3.57e-05
72027	Slc39a4	1.683	0.536	-1.58364	5.52e-23	5.79e-24
72049	Tnfrsf13c	0.266	0.086	-1.56394	0.000614505	0.000275429
72961	Slc17a7	18.566	50.036	1.394	0	0
73191	Fezf1	0.81	0.056	-3.41508	8.06e-35	5.95e-36
74186	Ccdc3	3.503	1.59	-1.1254	6.37e-34	4.78e-35
74511	Lrrc17	0.27	0.08	-1.77039	5.41e-05	1.98e-05
74918	Iqca	0.25	0.536	1.09669	6.35e-07	1.77e-07
75209	Sv2c	5.566	2.43	-1.18233	6.96e-89	1.94e-90
75462	1700001C19Rik	0.39	0.086	-2.16004	1.75e-05	5.88e-06
76560	Prss8	0.033	0.153	2.41334	0.000749702	0.000342278
77397	9530003J23Rik	0	0.136	4.60599	0.000881427	0.000410456
80857	Fgf20	0.583	0.09	-2.65705	2.82e-10	5.74e-11
81006	Gpr63	0.67	1.423	1.03988	4.09e-10	8.43e-11
97114	Hist2h3c2	2.303	0	-7.66225	8.24e-23	8.73e-24
98256	Kmo	0.206	0.526	1.28406	2.41e-06	7.26e-07
98558	Mael	0.14	0.456	1.69345	2.65e-05	9.16e-06
103655	Sec14l4	0.126	0.556	2.05344	1.37e-15	1.99e-16
107889	Gcm2	0.026	0.35	3.92791	1.73e-16	2.41e-17
108015	Chrnb4	0.39	1.23	1.76615	3.7e-26	3.48e-27
108043	Chrnb3	5.66	1.366	-2.05217	3.28e-221	3.69e-223
110835	Chrna5	1.086	0.163	-2.69447	1.85e-43	1.11e-44
118449	Synpo2	9.233	31.756	1.72705	0	0
140491	Ppp1r3a	0.053	0.3	2.34295	2.33e-21	2.63e-22
142681	Slc34a3	0.516	0.176	-1.49355	1.62e-06	4.75e-07
170935	Grid2ip	2.93	7.693	1.33594	3.15e-182	4.3e-184
171211	Edaradd	0.206	0.443	1.27736	9.17e-13	1.53e-13
171395	Pkd1l1	0.053	0.02	-1.52646	0.000900433	0.000419918
195359	Trim40	0.413	1.37	1.74616	4.39e-15	6.56e-16
211924	Dsg1c	0.263	0.736	1.45985	2.9e-16	4.09e-17
212108	Rln3	0.276	1.5	2.47274	2.39e-07	6.29e-08
213783	Plekhg1	12.263	28.013	1.1564	0	0
214084	Slc18a2	45.13	11.88	-1.89655	0	0
216795	Wnt9a	1.096	3.056	1.44812	1.77e-51	8.88e-53
216984	Evi2b	0.11	0.246	1.21045	0.000187282	7.56e-05
219148	Fam167a	3.24	1.253	-1.34055	4.48e-61	1.85e-62
219170	Fam216b	0.29	0.693	1.27198	1.68e-07	4.36e-08
224833	AI661453	0.413	0.203	-1.03342	2.94e-07	7.86e-08
225256	Dsg1b	0.026	0.08	1.83403	0.000473125	0.000206738
225997	Trpm6	0.276	0.823	1.47047	7.48e-28	6.63e-29
226356	Cfap221	0.406	1.003	1.18792	7.52e-07	2.12e-07
226421	Rab7b	0.573	0.276	-1.00112	3.3e-08	7.97e-09
226896	Tfap2d	0.023	0.45	4.21367	1.52e-28	1.32e-29
227157	Mpp4	0.063	0	-4.87719	0.00019331	7.82e-05
228151	4833423E24Rik	0.973	0.47	-1.20137	6.2e-10	1.3e-10
228942	Cbln4	15.93	35.56	1.14778	0	0
229588	Gm128	0.3	0.073	-2.02337	0.000161062	6.4e-05
230099	Car9	0.24	0.63	1.34295	2.28e-06	6.83e-07
230899	Nppa	0.566	1.433	1.318	5.43e-06	1.71e-06
231103	Gckr	0.266	0.606	1.13423	7.37e-06	2.36e-06
231290	Slc10a4	26.446	3.606	-2.83776	0	0
231691	Sds	1.236	0.59	-1.00594	4.95e-05	1.8e-05
234072	Adprhl1	0.113	0.093	1.14392	0.000521749	0.000230464
234404	Nxnl1	0.003	0.09	4.26895	3.54e-05	1.25e-05
235379	Gldn	1.25	0.6	-1.05415	5.6e-19	7.01e-20
239659	C1ql4	0.336	1.43	2.14351	2.83e-40	1.81e-41
239796	Mb21d2	14.1	31.416	1.13028	0	0
240055	Neurl1b	1.783	3.8	1.0636	3.8e-74	1.31e-75
240239	Gpr151	0.35	4.65	3.6689	1.89e-107	4.49e-109
240411	Loxhd1	0.056	0.14	1.24929	2.17e-05	7.4e-06
241391	Galnt5	0.04	0.003	-3.88587	0.000412397	0.000178082
243369	Sspo	0.386	0.77	1.00008	7.86e-34	5.9e-35
243634	Ano2	0.213	0.09	-1.28932	0.000182398	7.34e-05
243866	Gm4969	0.48	0.19	-1.27854	3.1e-06	9.49e-07
243923	Rgs9bp	0.05	0.173	1.80343	7.74e-09	1.75e-09
244562	Abcc12	0.35	0.12	-1.50622	8.13e-08	2.04e-08
244859	Ankk1	0.14	0.036	-2.0599	6.37e-07	1.78e-07
252974	Tspear	0.366	0.8	1.16645	5.97e-08	1.47e-08
268482	Krt12	0.776	1.843	1.10009	5.99e-14	9.45e-15
268729	Gm626	0.163	0.486	1.53384	6.8e-18	8.9e-19
268816	Mroh5	0.443	0.21	-1.05698	0.000414373	0.000179096
269637	Cnpy1	1.31	0.34	-1.95473	2.31e-36	1.64e-37
270091	Lrrc36	0.23	0.51	1.18661	4.17e-05	1.49e-05
278304	Zfp385c	0.46	1.753	1.92425	4.99e-37	3.47e-38
319197	Gpr4	2.966	6.916	1.1717	7.77e-59	3.37e-60
320701	Fam19a4	2.456	5.876	1.21433	3.38e-48	1.86e-49
329581	Birc7	1.033	0.266	-1.80098	7.15e-10	1.5e-10
381107	Tmem232	0.726	1.55	1.06474	5.63e-12	1e-12
381310	Stum	13.703	31.696	1.18026	0	0
381591	L1td1	0.086	0.263	1.55708	2.45e-05	8.43e-06
381917	Dnah3	0.096	0.21	1.14221	1.09e-10	2.14e-11
433099	Ly6g6f	0.86	0.376	-1.09487	1.94e-06	5.77e-07
433806	Gm13202	0.26	0	-4.63776	0.00069461	0.000314028
435376	Atp6ap1l	0.406	1.026	1.39299	1.51e-06	4.43e-07
435811	Ldlrad2	0.08	0.253	1.66614	3.99e-05	1.42e-05
545622	Ptpn3	11.9	31.38	1.35975	0	0
545758	Gm5868	0.446	0.166	-1.3979	0.000629873	0.000282928
637277	Sycp2l	0.206	0.91	1.77845	1.16e-13	1.86e-14
666485	Gm8127	0.136	0	-4.65818	0.000626315	0.000281087
666907	Ms4a4a	0.173	0.013	-3.97898	0.000233604	9.6e-05
671878	Gm14680	0.26	0.94	1.8565	1.62e-11	2.99e-12
100038993	Gm2002	0.06	0	-4.63776	0.00069461	0.000314028
100039175	Gm9780	0.92	0.41	-1.1507	0.000148426	5.86e-05
100039192	Tmem254c	4.5	16.84	2.02256	1.71e-181	2.36e-183
100039257	Tmem254b	25.826	11.59	-1.11395	4.1e-122	8.58e-124
100039815	Gm2436	1.08	2.363	1.27086	1.31e-10	2.59e-11
100042054	Gm3194	0.383	0.126	-1.5578	7.8e-06	2.51e-06
100042503	Gm3873	0.253	1.25	2.30014	1e-05	3.28e-06
100043057	Tmem207	0.203	0.026	-2.91758	9.86e-05	3.76e-05
100503710	Gm5741	0.053	2.46	5.48045	2.44e-11	4.57e-12
100503949	Zfp965	0.016	0.34	6.97941	1.26e-48	6.88e-50
100504285	Abhd12b	3.9	12.18	1.40589	1.28e-285	9.96e-288
102637806	LOC102637806	0.843	2.163	1.291	1.81e-30	1.49e-31
102639847	LOC102639847	0.093	0.353	1.84699	9.92e-05	3.79e-05
105247125	LOC105247125	0.27	0.643	1.14207	9.17e-10	1.94e-10
108167918	LOC108167918	0.076	0.376	2.22753	1.26e-08	2.92e-09
